# Supplementary material for: pH-Regulated Cation-Dependent Electrochromism of Electrodeposited WO3·2H2O Films in Aqueous Electrolytes
Source: Materials (Basel). 2026 May 9;19(10):1943. doi: 10.3390/ma19101943 (PMC13208360; doi:10.3390/ma19101943)
Supplement: Supplementary file 1 [file materials-19-01943-s001.zip]

Archive with 1 entries (1 files):
- materials-4293571-supplementary.pdf
